# Supplementary material for: Evidence of pediatric sepsis caused by a drug resistant Lactococcus garvieae contaminated platelet concentrate
Source: Emerg Microbes Infect. 2022 May 23;11(1):1325–34. doi: 10.1080/22221751.2022.2071174 (PMC9132404; doi:10.1080/22221751.2022.2071174)
Supplement: Supplemental Material [file TEMI_A_2071174_SM4915.zip]

Archive with 2 entries (2 files):
- Supplemental file/8_revTableS1.docx
- Supplemental file/9_revTableS2.docx
